# Supplementary material for: Comparative Proteomic Analysis of Protein Patterns of Stenotrophomonas maltophilia in Biofilm and Planktonic Lifestyles
Source: Microorganisms. 2023 Feb 9;11(2):442. doi: 10.3390/microorganisms11020442 (PMC9960084; doi:10.3390/microorganisms11020442)
Supplement: Supplementary file 1 [file microorganisms-11-00442-s001.zip]

Archive with 1 entries (1 files):
- microorganisms-2168477-supplementary.pdf
